# Supplementary material for: Temporal Variation in the Essential Oil Production of Piper aduncum L.: Influence of Circadian Rhythms and Insights into Dillapiole Production Dynamics
Source: Plants (Basel). 2026 Mar 21;15(6):976. doi: 10.3390/plants15060976 (PMC13029857; doi:10.3390/plants15060976)
Supplement: Supplementary file 1 [file plants-15-00976-s001.zip]

Archive with 1 entries (1 files):
- plants-4167078-supplementary.pdf
